# Supplementary material for: Multiple Drug-Resistant CLABSI from an Extremely Rare Bacterium, Chryseobacterium gleum
Source: Case Rep Infect Dis. 2020 Aug 11;2020:2097813. doi: 10.1155/2020/2097813 (PMC7439190; doi:10.1155/2020/2097813)
Supplement: Supplementary Materials — Activity of antimicrobial agents when tested against 14 Chryseobacterium gleum isolates in the SENTRY program collected from medical centers in North America and from medical centers in Canada and USA during 2013, 2014, 2015, 2016, 2017, and 2018. [file 2097813.f1.xlsx]

## Sheet: Worksheet
Activity of antimicrobial agents when tested against 14 Chryseobacterium gleum isolates in the SENTRY program collected from medical centers in North America from medical centers in Canada and USA during 2013, 2014, 2015, 2016, 2017, and 2018.
Agent	MIC50	MIC90	Range	Count	CLSIa				EUCASTa
					%S	%I	%R	Count	%S	%I	%R	Count
Gentamicin	>8	>8	>8 to >8	14	0.0	0.0	100.0	14
Piperacillin-tazobactam	4	>64	1 to >64	14	71.4	7.1	21.4	14
Meropenem	32	>32	4 to >32	14	7.1	7.1	85.7	14
Cefepime	>16	>16	≤0.5 to >16	14	35.7	7.1	57.1	14
Ceftazidime	2	4	0.5 to >32	14	92.9	0.0	7.1	14
Trimethoprim-sulfamethoxazole	≤0.5	2	≤0.5 to 2	14	100.0		0.0	14
Tigecycline	4	>8	2 to >8	14
Colistin	>8	>8	>8 to >8	14	0.0	0.0	100.0	14
Polymyxin B	>8		>8 to >8	2	0.0	0.0	100.0	2
Aztreonam	>16	>16	>16 to >16	14	0.0	0.0	100.0	14
Levofloxacin	1	8	0.5 to >16	14	64.3	14.3	21.4	14
Doxycycline	>8	>8	4 to >8	12	8.3	8.3	83.3	12
a Criteria as published by CLSI [2019] and EUCAST [2019]
Organisms included: Chryseobacterium gleum (14)
Report generated from MVP (https://sentry-mvp.jmilabs.com), a product of JMI Laboratories, on DEC 17, 2019 17:13:06 GMT/UTC
The data and information in the SENTRY Antimicrobial Surveillance Program downloaded dataset or images are intended for use only by healthcare or scientific persons possessing knowledge and experience in antimicrobial surveillance, epidemiology and data analysis. Except where otherwise stated, downloading and redistribution of published data for personal use or for further non-commercial or comme…
